# Supplementary material for: How is ethnicity reported, described, and analysed in health research in the UK? A bibliographical review and focus group discussions with young refugees
Source: BMC Public Health. 2023 Oct 17;23:2025. doi: 10.1186/s12889-023-16947-3 (PMC10583485; doi:10.1186/s12889-023-16947-3)
Supplement: Supplementary file 2 — Additional file 2. [file 12889_2023_16947_MOESM2_ESM.xlsx]

## Sheet: Sheet1
Additional File 2. Dates and Searches on Google Scholar		Date and time which number of citation is recorded from Google Scholar. The complete list of deduplicate papers is split into 87 spreadsheets each with 50 paper. Papers included in each sheet is available on https://osf.io/35rdc/
Date	Time	Which Spreadsheet
2022-08-11	12:53:00	Sheet 1
2022-08-12	11:21:00	Sheet 2
2022-08-23	18:02 PM	Sheet 3
2022-08-24	14:30 PM	Sheet 4
2022-08-25	10:04:00	Sheet 5
2022-08-26	20:19 PM	Sheet 6
2022-08-26	20:26 PM	Sheet 7
2022-08-27	13:26 PM	Sheet 8
2022-08-30	15:24 PM	Sheet 9
2022-08-31	11:56:00	Sheet 10
2022-09-24	13:55 PM	Sheet 11
2022-09-24	17:04 PM	Sheet 12
2022-09-24	17:10 PM	Sheet 13
2022-09-24	17:16 PM	Sheet 14
2022-09-24	17:20 PM	Sheet 15
2022-09-24	17:24 PM	Sheet 16
2022-09-24	18:17 PM	Sheet 17
2022-09-24	21:49 PM	sheet 18
2022-09-24	21:54 PM	Sheet 19
2022-09-24	21:59 PM	Sheet 20
2022-09-24	22:05 PM	Sheet 21
2022-09-24	22:29 PM	Sheet 22
2022-09-24	22:34 PM	Sheet 23
2022-09-24	22:43 PM	Sheet 24
2022-09-24	23:05 PM	Sheet 25
2022-09-25	22:04 PM	Sheet 26
2022-09-25	22:10 PM	Sheet 27
2022-09-25	22:26 PM	Sheet 28
2022-10-01	16:52 PM	Sheet 29
2022-10-01	18:15 PM	Sheet 30
2022-10-01	18:32 PM	Sheet 31
2022-10-01	18:41 PM	Sheet 32
2022-10-02	16:19 PM	Sheet 33
2022-10-02	16:32 PM	Sheet 34
2022-10-02	16:35 PM	Sheet 35
2022-10-02	16:40 PM	Sheet 36
2022-10-02	16:44 PM	Sheet 37
2022-10-02	17:22 PM	Sheet 38
2022-10-02	17:28 PM	Sheet 39
2022-10-02	18:32 PM	Sheet 40
2022-10-02	18:36 PM	Sheet 41
2022-10-08	18:08 PM	Sheet 42
2022-10-08	18:14 PM	Sheet 43
2022-10-08	18:19 PM	Sheet 44
2022-10-08	18:27 PM	Sheet 45
2022-10-08	18:38 PM	Sheet 46
2022-10-08	18:56 PM	Sheet 47
2022-10-08	22:09 PM	Sheet 48
2022-10-08	22:23 PM	Sheet 49
2022-10-10	11:57:00	Sheet 50
2022-10-10	12:13:00	Sheet 51
2022-10-13	16:07 PM	Sheet 52
2022-10-13	16:17 PM	Sheet 53
2022-10-13	16:26 PM	Sheet 54
2022-10-13	16:37 PM	Sheet 55
2022-10-13	17:00 PM	Sheet 56
2022-10-13	17:28 PM	Sheet 57
2022-10-18	17:07 PM	Sheet 58
2022-10-18	17:35 PM	Sheet 59
2022-10-18	17:53 PM	Sheet 60
2022-10-19	21:51 PM	Sheet 61
2022-10-19	21:59 PM	Sheet 62
2022-10-21	16:53 PM	Sheet 63
2022-10-21	17:01 PM	Sheet 64
2022-10-21	17:05 PM	Sheet 65
2022-10-21	17:10 PM	Sheet 66
2022-10-21	17:20 PM	Sheet 67
2022-10-21	17:32 PM	sheet 68
2022-10-21	17:57 PM	sheet 69
2022-10-21	18:03 PM	sheet 70
2022-10-21	18:12 PM	sheet 71
2022-10-21	18:26 PM	sheet 72
2022-10-21	18:31 PM	sheet 73
2022-10-21	18:41 PM	sheet 74
2022-10-28	16:52 PM	sheet 75
2022-10-28	17:00 PM	sheet 76
2022-10-28	17:04 PM	sheet 77
2022-10-28	17:07 PM	sheet 78
2022-10-28	17:13 PM	sheet 79
2022-10-28	17:17 PM	sheet 80
2022-10-28	17:21 PM	sheet 81
2022-10-28	17:24 PM	sheet 82
2022-10-28	17:27 PM	sheet 83
2022-10-28	17:31 PM	sheet 84
2022-10-28	17:35 PM	sheet 85
2022-10-28	17:41 PM	sheet 86
2022-10-28	17:44 PM	sheet 87
