# Supplementary material for: How is ethnicity reported, described, and analysed in health research in the UK? A bibliographical review and focus group discussions with young refugees
Source: BMC Public Health. 2023 Oct 17;23:2025. doi: 10.1186/s12889-023-16947-3 (PMC10583485; doi:10.1186/s12889-023-16947-3)
Supplement: Supplementary file 4 — Additional file 4. [file 12889_2023_16947_MOESM4_ESM.xlsx]

## Sheet: 2020-2022 (12)
	Table 1. Data extraction table for papers published between 2020 - 2022
First Author, Year	Title	Data source types	Ethnicity Categories Described in Paper	Available Ethnicity in data source, Sample Size, missingness	other	missing	mixed	Ethnicity aggregated?	Aggregation justified?	method of reporting Ethnicity	How was Ethnicity used in analysis? (descriptive, predictor, outcome)	How was ethnicity conceptualised? (place of birth, langauge at home, SES)
Elizabeth Williamson (2020)	Factors associated with COVID-19-related death using OpenSAFELY	Electronic Health Records (OpenSAFELY)	White, Black, Mixed, South Asian, Other, Missing	N = 17,278,392, White = 10,866,411, Mixed = 169,697, South Asian = 1,022,130, Black = 339,909, Other = 320,132, Missing = 4,560,113	included, independent	excluded	included, independent	Ethnicity was collapsed into 5 Ethnicity category.	No justification provided.	Self-Reported from fixed set categories (18 choices)	Predictor. Ethnicity was used as a predictor of excess risks of Covid-19 related deaths, that was only partly due to comorbidities or deprivation.	No specific theory.
Anna Maria Geretti (2021)	Outcomes of Coronavirus Disease 2019 (COVID-19) Related Hospitalization Among People With Human Immunodeficiency Virus (HIV) in the ISARIC World Health Organization (WHO) Clinical Characterization Protocol (UK): A Prospective Observational Study.	Electronic Health Records (ISARIC)	White, Black, Asian, Mixed, Other, Missing	N = 47,592, White = 35,590 , Black = 1,523, Asian = 2,250 , Other = 2,957 , Missing = 5272	included, independent	no missing	unknown	No	NA	medical record (self-reported), unknown number of categories	predictor. Ethnicity was used as a covariate to explain the increased risk of mortality among people hospitalised that is HIV and Covid-19 positive compared to just covid-19 positive group.	No specific theory.
Naomi Holman (2020)	Risk factors for COVID-19-related mortality in people with type 1 and type 2 diabetes in England: a population-based cohort study	Linked electronic health records [(National Diabetes Audit) with administrative data]	White, Black, Asian, Mixed, Other, Missing	N = 3149400, White = 2,115,409, Black = 147,936, Asian = 419,453, Mixed = 34,248, Other = 51,780, Missing = 380,574	included, independent	excluded	included, independent	Ethnicity was collapsed from SNOMED codes (2130 categories) into 5 Ethnicity category.	No justification provided.	medical record (self-reported)	predictor. Ethnicity was used as a predictor for risk of non-Covid-19-related mortality	No specific theory.
Victoria Jane Hall (2021)	COVID-19 vaccine coverage in health-care workers in England and effectiveness of BNT162b2 mRNA vaccine against infection (SIREN): a prospective, multicentre, cohort study	Prospective Cohort (SIREN)	White, Black, Asian, Chinese, Other, Mixed race, prefer not to say	N = 23,324, White = 20,424, Black = 464, Asian = 1,587, Chinese = 134, Other = 314, Mixed Race = 356, Prefer Not to Say = 45	included, independent	included, independent	included, independent	No	NA	self-reported from fixed set categories (7 choices)	predictor. Ethnicity was used as a covariate to explain difference in vaccine effectiveness.	No specific theory.
Olivia Swann (2020)	Clinical characteristics of children and young people admitted to hospital with covid-19 in United Kingdom: prospective multicentre observational cohort study.	Electronic Health Records (ISARIC)	White, Black, South Asian, Other, Missing	N = 651, White = 330, Black = 56, South Asian = 67, Other = 123, Missing = 75	included, independent	excluded	unknown	No	NA	medical record (self-reported), unknown number of categories	predictor. Ethnicity was used as a predictor for admission to critical care and Mutlisystem inflammatory syndrome.	No specific theory.
Anoop Shah (2020)	Risk of hospital admission with coronavirus disease 2019 in healthcare workers and their households: nationwide linkage cohort study.	Linked electronic health records [(GPCD) with administrative data (Scottish Wroksforce Information Standard System)]	White, Black, South Asian, Chinese, Other	N = 158,445, White = 153,126, Black = 657, South Asian = 3,704, Chinese= 462, Other = 496	included, independent	reclassified	NA	No	NA	Assigned using ONOMAP algorithm, based on forename-surname pairs. Where algorithm cannot assign, ethnicity is assigned based on the most common ethnicity in the household.	predictor. Ethnicity was used as a covariate to explain difference in hospital admission with covid-19.	ethnicity as local community with shared ethno-cultural naming linguistic practices.
Katherine Twohig (2022)	Hospital admission and emergency care attendance risk for SARS-CoV-2 delta (B.1.617.2) compared with alpha (B.1.1.7) variants of concern: a cohort study	Linked electronic health records [(Second Generation Surveillance System) with whole genome sequencing data]	White, Black, Asian, "Mixed, Other or Unknown"	N = 43,338, White = 30,152, Black = 1,183, Asian = 8,416, Mixed, Other, or Unknown = 3587	included, clustered	included, clustered	included, clustered	Yes, aggregated mixed, other and unknown into 1 category.	No justification provided	the cited study did not provide reason for this clustering.	predictor. Ethnicity was used as a covariate to explain difference between hospitalisation outcomes with different covid-19 variants.	No specific theory.
Janice Atkins (2020)	Preexisting Comorbidities Predicting COVID-19 and Mortality in the UK Biobank Community Cohort	Prospective Cohort (UK Biobank)	White, Black, South Asian, Other (including mixed and Chinese)	N = 268,563, White = 256,866, Black = 2,726, South Asian = 4,200, Other = 3,335, Missing = 1,436 (Did not report)	included, independent	excluded	included, clustered	Yes, aggregated mixed and Chinese into others.	No justification provided.	medical record (self-reported)	predictor. Ethnicity was used as a preditor for covid-19 positive risks.	No specific theory.
Elaine Robertson (2021)	Predictors of COVID-19 vaccine hesitancy in the UK household longitudinal study	Prospective Cohort (UK Household Longitudinal Study, Understanding Society)	White British or Irish, other White Background, Mixed, Indian, Pakistani or Bangladeshi, any other Asian or Asian British (includes Chinese), Black or Black British, Other Ethnic Group, Missing	N = 9,390 (weighted), White British or Irish = 8,713, Other White = 269, Mixed = 168, Indian = 176, Pakistani/Bangladeshi = 198, any other Asian group = 106, Black or Black British = 59, Other ethnic group = 59, Missing = 102	included, independent	excluded	included, clustered	Yes, aggregated Pakistani with Bangladeshi, combined Chinese into any other asian background, combined caribbean, African, any other black into Black or Black British, combined Irish into White British or Irish, combined Gypsy or Irish Traveller, any mixed, arab into any other ethnic group.	Groupings were chosen to allow analysis of as detailed grouping as possible, with adequate sample size for meaningful analysis in each category.	Self-Reported from fixed set categories (18 choices)	predictor. Ethnicity was used as a covariate to explain vaccine hesitancy	No specific theory.
Daniel Ayoubkhani (2021)	Post-covid syndrome in individuals admitted to hospital with covid-19: retrospective cohort study	Linked Electronic Health Records [(HES and GDPPR)]	White, Black, Asian, Mixed/Other, Unknown	N = 47,780, White = 34,355, Black = 2,565, Asian = 4,320, Mixed/Other = 1,430, Unknown = 5,110	included, independent	included, independent	included, clustered	Yes, aggregated mixed with others.	No justification provided.	medical record (self-reported)	predictor. Ethnicity was used as a covariate to explain rates of health outcomes by covid-19 diagnosis	No specific theory.
Sadie Bell (2020)	Parents’ and guardians’ views on the acceptability of a future COVID-19 vaccine: A multi-methods study in England	Cross-sectional survey	White British, White Irish, Other White, Black African, Black Caribbean, Mixed White and Black Caribbean, Mixed White and Black African, Mixed White and Asian, Other Mixed, Indian, Pakistani, Bangladeshi, Other Asian Backgrounds, Chinese, Any Other Ethnicity, Refused	N = 1,252, White British = 1,082, White Irish = 20, Other White = 76, Black African = 3, Black Caribbean = 1, Mixed White and Black Caribbean = 7, Mixed White and Black African = 1, Mixed White and Asian = 9, Other Mixed = 7, Indian = 15, Pakistani = 10, Bangladeshi = 3, Other Asian Backgrounds = 3 , Chinese = 2, Any Other Ethnicity = 7, Refused = 6	included, clustered	excluded	included, clustered	Yes, ethnicity dichotomised as White or Black, Asian, Chinese, Mixed or Other Ethnicity.	To perform logistic regression.	Self-Reported from fixed set categories (16 choices)	predictor. Ethnicity was used as a predictor for vaccine rejection	Ethnicity as to ascertain minority group status
Dan Frampton (2020)	Genomic characteristics and Clinical effect of the emergent SARS-CoV-2 B.1.1.7 lineage in London, UK: a whole-genome sequencing and hospital-based cohort study	Prospective Cohort	White, Any Other, Missing	N = 496, White = 217, Any Other = 157, missing = 122 (did not report)	included, clustered	excluded	unknown	Yes, ethnicity dichotomised as White or Any Other.	No justification provided.	medical record (self-reported), unknown number of categories	predictor. Ethnicity was used as a predictor for disease severity of covid-19 B.1.1.7 variant.	No specific theory.

## Sheet: 2001-2019 (29)
Table 2. Data extraction table for papers published between 2001 - 2019
First Author, Year	Title	Data source types	Ethnicity Categories Described in Paper	Available Ethnicity in data source, Sample Size, missingness	other	missing	mixed	Ethnicity aggregated?	Aggregated justified?	method of reporting Ethnicity	How was Ethnicity used in analysis? (descriptive, predictor, outcome)	How was ethnicity conceptualised? (place of birth, langauge at home, SES)
Clare Bycroft (2018)	The UK Biobank resource with deep phenotyping and genomic data.	Prospective Cohort(UK Biobank)	White British, White Irish, White, Any other White, Indian, Pakistani, Bangladeshi, Asian or Asian British, Any other Asian Background, Black Caribbean, Black African, Black or Black British, Any other Black Background, Chinese, White and Asian, White and Black Caribbean, White and Black African, Mixed, Any Other Mixed Background, Other ethnic group, Not Stated	Total N = 488,377, White = 460,186 (94.23%) [White British = 431,059, White Irish = 12,760, White = 546, Any other white background = 15,821], Asian or Asian British = 9,474 (1.94%) [Indian = 5,716, Pakistani = 1,748, Bangladeshi = 221, Asian or Asian British = 42, Any other Asian background = 1,747], Black or Black British = 7,649 (1.57%) [Caribbean = 4,299, African = 3,206, Black or Black Briti…	included	included, treat as other	Included mixed, independent	No	NA	Self-reported from fixed set categories (20 choices)	descriptive.	No specific theory.
Andy Boyd (2013)	Cohort Profile: the 'children of the 90s'--the index offspring of the Avon Longitudinal Study of Parents and Children.	Prospective Cohort - Birth Cohort (ALSPAC)	White, Non-White	Total N (offspring) = 10,933, White = 10,505	unknown	no missing	unknown	Yes.	Minimise disclosure risk	self-reported, unsure if fixed set categories or free-texts	descriptive.	No specific theory.
Abigail Fraser (2013)	Cohort Profile: the Avon Longitudinal Study of Parents and Children: ALSPAC mothers cohort.	Prospective Cohort (ALSPAC Mothers)	White, Non-White (black/Caribbean, black/African, black/other (please describe below), Indian, Pakistani, Bangladeshi, Chinese, Any other ethnic group (please describe))	N = 13,761, White = 13,459 , Non-White = 302	included, clustered	no missing	No mixed option	Yes.	No justification provided.	Self-reported from fixed set categories (8 choices)	descriptive.	No specific theory.
Caroline Ann Abbott (2002)	The North-West Diabetes Foot Care Study: incidence of, and risk factors for, new diabetic foot ulceration in a community-based patient cohort.	Prospective Cohort	White Caucasian, African-Caribbean, South Asian, Other	N = 9,710, White Caucasian = 8,508, African-Caribbean = 260 , South Asian = 920, Other = 22	included	NA	NA	Yes.	No justification provided.	prescribed based on patients' appearance and grandparental origin	descriptive, assess difference between responders and non-responders to survey	No specific theory.
Saffron Karlsen (2002)	Relation between racial discrimination, social class, and health among ethnic minority groups.	Prospective Cohort (Fourth National Survey of Ethnic Minorities)	Caribbean, Indian, Pakistani, Bangladeshi, African Asian, Chinese, White	N = 8,063, Caribbean = 1,205, Indian = 1,273, Pakistani = 1,185, Bangladeshi = 591, African Asian = 728, Chinese = 214, White = 2,867	NA	NA	NA	Yes, some analysis aggregated some groups (Pakistani and Bangledeshi) for a larger sample size, some analysis uses white vs non-white framework for health outcomes.	Avoid small group numbers	Ethnicity was assigned based on family origins, if not White.	predictor. Ethnic categories were used as a predictor for experience of racial harrassment. Ethnic groups are combined as a predictor for poor health.	minoritised groups as victims of societal racism
Ravi Retnakaran (2006)	Risk factors for renal dysfunction in type 2 diabetes: U.K. Prospective Diabetes Study	Prospective Cohort (UK prospective Diabetes Study)	White Caucasian, Afro-Caribbean, Indian Asian	N = 9,063, White Caucasian = 7,475, Afro-Caribbean = 692, Indian Asian = 896	excluded	no missing	unknown	unknown	NA	self-reported, unsure if fixed set categories or free-texts	predictor. Ethnic categories used as covariate for diabetes outcomes.	No specific theory.
Andrew Steptoe (2013)	Cohort Profile: The English Longitudinal Study of Ageing (https://www.ucl.ac.uk/drupal/site_iehc/sites/iehc/files/elsa_-_wave_1_report.pdf)	Prospective Cohort (ELSA)	White, Black or Black British, Asian or Asian British, Any other or Mixed ethnic group	Wave 1, N = 11,234, White = 97.15%, Non-White = 2.85%	included, clustered	no missing	included Mixed, clustered	Yes, binary	Minimise disclosure risk	Self-reported in interviews, fixed categories (4 categories)	descriptive.	No specific theory.
Chris Power (2006)	Cohort profile: 1958 British birth cohort (National Child Development Study) (http://nesstar.ukdataservice.ac.uk/webview/index.jsp?v=2&mode=documentation&submode=abstract&study=http://nesstar.ukdataservice.ac.uk:80/obj/fStudy/5565&top=yes)	Birth Cohort (NCDS)	White, Non-White (White, Black Caribbean, Black African, Black Other, Indian, Pakistani, Bangladeshi, Chinese, Another ethnic group)	Wave 5, White = 11,065, Black-Caribbean = 78, Black African = 7, Black Other = 20, Indian = 70, Packistani = 25, Bangladeshi =2, Chinese = 5, Other ethnic group = 44, refused = 1, not answered = 12	included, clustered	included	No mixed option	No	NA	self-reported at wave 5 (9 categories, ONS 1991), or observer-rated at wave 2.	descriptive.	No specific theory.
Jason Gardosi (2013)	Maternal and fetal risk factors for stillbirth: population based study	Linked electronic health records (NHSnet based Perinatal Episode electronic record)	African, African-Caribbean, Indian, Pakistani, Non-UK European, UK, Other	N = 92,218, UK = 60,130, European = 4,254, African = 2,986, African-Caribbean = 1,796, Bangladeshi = 1,674, Indian (UK) = 2,282, Indian (Non-UK) = 2,189, Pakistani (UK) = 3,412), Pakistani (Non-UK) = 4,378, Other (UK) = 1,535, Other (Non-UK) = 3,275, Missing = 4,307 (Did not report)	included	excluded	No mixed option	Yes, for non-European ethnic origin groups, clustered UK and Non-UK born in analysis due to small numbers (except Pakistani).	Avoid small group numbers	Medical Records. Maternal Ethnic origin, European (UK v Non-UK), and option to choose UK/Non-UK for all other ethnic groups.	predictor. Ethnicity was used as a covariate to identify risk differences of stillbirth across ethnic groups.	Paper defines ethnic origin combining country of origin and country of birth information. No specific theory. Did not theorise role of ethnicity.
Julia Hippisley-Cox (2017)	Development and validation of QRISK3 risk prediction algorithms to estimate future risk of cardiovascular disease: prospective cohort study	Electronic health records	White/Not Recorded, Indian, Pakistani, Bangladeshi, Other Asian, Caribbean, Black African, Chinese, Other	N = 105,611,01, Missing = 4,041,179, White = 5,348,552, Indian = 209,113, Pakistani = 112,195, Bangladeshi = 94,694, Other Asian = 132,356, Black Caribbean = 92175, Black African = 201,987, Chinese = 72,587, Other = 256,264	Included	Included, treat as White	Included Mixed, clustered	Yes, ethnicity clustered at White, Black, Other	Combined missing with White group as the population is assumed to be comparable to UK population.	self-report and interviewee rated as Read code (130 categories), which is clustered to 9 categories.	predictor. Ethnicity is used to predict cardiovascular disease outcomes	No specific theory.
Michael Marmot (2005)	Cohort Profile: the Whitehall II study.	Prospective Cohort	Phase 1: European/Caucasian, Afro-caribbean, South-Asian.	N = 10,308, numbers not reported.	unknown	unknown	unknown	unknown	NA	Did not describe at Phase 1.	descriptive.	No specific theory.
Julia Hippisley-Cox (2013)	Predicting risk of emergency admission to hospital using primary care data: derivation and validation of QAdmissions score	Linked Electronic Health Records (Qresearch linked to HES), CPRD for validation	White/Not Recorded, Indian, Pakistani, Bangladeshi, Other Asian, Caribbean, Black African, Chinese, Other	N = 6,665,363, White/Not Recorded = 6,087,101, Indian = 104,048, Pakistani = 52,929, Bangladeshi = 37,867, Other Asian = 75,727, Caribbean = 43,828, Black African = 92,359, Chinese = 44,403, Other = 127,101	Included	Included, treat as White	Included Mixed, clustered	Yes, ethnicity clustered at White, Black, Other	Combined missing with White group as the population is assumed to be comparable to UK population.	self-report and interviewee rated as Read code (130 categories), which is clustered to 9 categories.	predictor. Ethnicity is used as a predictor for emergency admission outcomes.	No specific theory.
James Kirkbride (2006)	Heterogeneity in incidence rates of schizophrenia and other psychotic syndromes: findings from the 3-center AeSOP study.	Prospective Cohort (ÆSOP)	White, BME group	Cases, N = 568, White = 304, BME = 264; Denominator (Area N), White = 1,344,073, BME = 287,369	NA	NA	NA	Yes, Combined non-white groups into BME group.	Justified to avoid undernumeration of minority ethnic groups at area-level	and theoretically supported in analysis.	predictor. Ethnicity is used as a predictor to explain difference in rates of psychosis.	Non-White Ethnicity is used as a proxy for socioenvironmental risk for psychosis, for example as minority status, including white non-british groups.
Caroline Ann Abbott (2011)	Prevalence and Characteristics of Painful Diabetic Neuropathy in a Large Community-Based Diabetic Population in the U.K.	Prospective Cohort (NWDFCS)	White European, South Asian, African Caribbean, Other	N = 15,692, White European = 13,409, South Asian = 1,866, African Caribbean = 371, Other = 46	included	no missing	unknown	unknown	NA	self-reported, unsure if fixed set categories or free-texts	predictor. Ethnicity was used as a predictor for pain in painful neuropathy	No specific theory.
Golam Khandaker (2014)	Association of serum interleukin 6 and C-reactive protein in childhood with depression and psychosis in young adult life: a population-based longitudinal study	Birth Cohort (ALSPAC)	White British, Non-White	N = 4,585, White British = 4,126, Non-White = 459	unknown	no missing	unknown	Yes, binary	Minimise disclosure risk	self-reported, unsure if fixed set categories or free-texts	predictor. Ethnicity was used as a covariate to explain the difference in depression odds.	No specific theory.
Jane Boydell (2001)	Incidence of schizophrenia in ethnic minorities in London: ecological study into interactions with environment	Electronic health records	White British, Non-White	Cases, N = 222, White = 96, Non-White = 126	included, clustered	Included, reclassified	no mixed option	Yes, Combined non-white groups into BME group.	Justified to avoid undernumeration of minority ethnic groups at ward level.	self-reported to fixed set categories (9 categories, 1991 ONS), or populated from place of birth or parents' place of birth, or colour, when ethnicity is missing	predictor. Ethnicity was used as a covariate to explain the incidence of psychosis at neighbourhood level.	Ethnicity (density) was used as a social risk/protective factor for psychosis.
Roger Webb (2003)	Prevalence and predictors of intense, chronic, and disabling neck and back pain in the UK general population	Cross-sectional survey	South Asian, White	N = 4,515, did not report group sizes.	unknown	unknown	unknown	Unknown	No justification why the dichotomy was selected.	self-reported, unsure if fixed set categories or free-texts	predictor. South Asian ethnicity was used to predict pain intensity, chronicity and disability.	No specific theory.
Marta Di Forti (2015)	Proportion of patients in south London with first-episode psychosis attributable to use of high potency cannabis: a case-control study	Prospective Cohort	White, Black Caribbean, Black African, Asian/Other	N = 780, White = 344, Black Caribbean = 209, Black African = 136, Asian/Other = 91	included, clustered	NA	unknown	Yes, combined Asian with other group.	No justification provided.	Interviewer rated using Medical Research Council Schedule	predictor. Ethnicity was used as a covariate for risk of psychotic disorder.	To block out effect of ethnicity as a confounder for psychotic disorder and cannabis use. No specific theory.
Corinne May-Chahal (2005)	Measuring child maltreatment in the United Kingdom: A study of the prevalence of child abuse and neglect	Cross-sectional survey	White, Asian, Black	N = 2,869, White = 92%, Asian = 5%, Black = 2% (Did not report actual number)	included	no missing	no mixed option	Yes, combined from fixed categories to White, Asian, Black.	No justification provided.	self-reported to fixed set categories (9 categories, UK Census 1991)	descriptive	No specific theory.
Viti Korthari (2002)	UKPDS 60: risk of stroke in type 2 diabetes estimated by the UK Prospective Diabetes Study risk engine	Prospective Cohort (UK prospective Diabetes Study)	White, Afro-Caribbean, Asian Indian	N = 4,549, White = 3,754, Afro-Caribbean = 351, Asian Indian = 444	excluded	no missing	unknown	unknown	NA	self-reported, unsure if fixed set categories or free-texts	descriptive	No specific theory.
Jose Figueroa-Munoz (2001)	Association between obesity and asthma in 4-11 year old children in the UK	Cross-sectional survey (National Study of Health and Growth)	White, Afro-Caribbean, Urdu, Gujarati, Punjabi, Other Asian, Other, Unknown	Inner City England Sample, N = 5,401, White = 1,784, Afro-Caribbean = 881, Urdu = 366, Gujarati = 335, Punjabi = 978, Other Asian = 437, Other = 558, Unknown = 62	included	included	NA	No	NA	ethnic origin assessed by the fieldworker as language spoken at home.	predictor. Ethnicity was used as a covariate for risks of asthma.	Ethnicity may reflect cultural difference in the perception of asthma.
Jullian Lloyd (2005)	Female genital appearance: 'normality' unfolds	Cross-sectional survey	White, Asian, Black, Latin-American, Mixed	N = 50, White = 37, Asian = 5, Black = 6, Latin-American 1, Mixed = 1	unknown	no missing	Included mixed, independent	unknown	NA	Did not report.	predictor. Ethnicity was used to examine the correlation between ethnicity and genital dimensions in women.	No specific theory.
Christopher McKevitt (2011)	Self-reported long-term needs after stroke	Cross-sectional survey	White, Black, Other (did not report missing)	N = 799, White = 718, Black = 48, Other = 13, Missing = 20 (did not report)	excluded	excluded	Included mixed, clustered	Yes, ethnicity clustered at White, Black, Other	No justification provided.	self-reported to fixed set categories (16 categories, 2001 ONS)	predictor. Ethnicity was used as a predictor for self-reported unmet needs post-stroke.	No specific theory.
Julia Hippisley-Cox (2009)	Predicting risk of type 2 diabetes in England and Wales: prospective derivation and validation of QDScore	Electronic health records (QResearch)	White/Not Recorded, Indian, Pakistani, Bangladeshi, Other Asian, Caribbean, Black African, Chinese, Other	N = 3,773,585, White = 3,650,849, Indian = 21,556, Pakistani = 12,374, Bangladeshi = 8,256, Other Asian = 10,782, Black Caribbean = 15,082, Black African = 24,155, Chinese = 6,711, Other, including mixed = 23,820	Included	Included, treat as White	Included Mixed, clustered	Yes, ethnicity clustered to 9 groups to allow sufficient numbers in each group.	Combined missing with White group as the population is assumed to be comparable to UK population.	self-report and interviewee rated as Read code (130 categories), which is clustered to 9 categories.	predictor. Ethnicity is used as a predictor for risks of diabetes.	No specific theory.
Jane Elliot (2006)	Cohort profile: 1970 British Birth Cohort (BCS70).	Birth Cohort (BCS 1970)	British, Irish, Other White, White & Black Caribbean, White and Black African, White and Asian, Other mixed race, Indian, Pakistani, Bangladeshi, Other Asian, Caribbean, African, Other Black, Chinese, Other ethnic group, Don't know, Not answered	At Cohort Age 30, N = 11261, British = 10,575, Irish = 43, Other White = 189, White & Black Caribbean = 27, White and Black African = 3, White and Asian = 13, Other mixed race = 19, Indian = 99, Pakistani = 66, Bangladeshi = 17 , Other Asian = 21, Caribbean = 38, African = 6, Other Black = 20, Chinese = 10, Other ethnic group = 78, Don't know = 1, Not answered = 1.	Included	Included	Included mixed, independent	No	NA	self-report at age 30, fixed set categories (16 categories + 1, 2001 ONS)	descriptive	No specific theory.
John Campbell (2001)	Age, gender, socioeconomic, and ethnic differences in patients' assessments of primary health care	Cross-sectional survey	White, Black Caribbean, Black African, Black other, Indian, Pakistani, Bangladeshi, Chinese, Any other ethnic group	N = 4,819, White = 3,014, Black Caribbean = 487, Black African = 538, Black other = 115, Indian = 200, Pakistani = 107, Bangladeshi = 114, Chinese = 39, Any other ethnic group = 168, missing = 37 (not reported)	Included	excluded	no mixed option	No	NA	self-reported to fixed set categories (9 groups, 1991 ONS)	predictor. Ethnicity was used as a predictor for their belief in primary care practice.	Perceived own ethnic group representation in healthcare staff may affect assessment of quality of care.
John Wright (2012)	Cohort Profile: the Born in Bradford multi-ethnic family cohort study.	Birth Cohort (BiB)	Non-South Asian, South Asian	N = 13773, Non-South Asian = 6873, South Asian = 6900	NA	NA	NA	NA	NA	Nam Pehchan computer program to binary classify ethnicity using baby forename and surname names. Parental ethnicity was self-reported in fixed categories (Pakistani, Indian, Other Asian, White British, White Other, Black, Mixed, Other)	descriptive.	Ethnicity as communities of shared cultural origin, behaviours and practices.
Jane Wardle (2006)	Development of adiposity in adolescence: five year longitudinal study of an ethnically and socioeconomically diverse sample of young people in Britain	Prospective Cohort (HABITS)	White, Black or mixed black, Asian or mixed Asian, Other	Y7 present cohort, N = 4,320, White = 2,607, Black = 629, Asian = 428, Other = 189, Missing = 467 (not reported).	excluded	excluded	Included Mixed, clustered	No	NA	self-reported to fixed set categories (4 categories)	predictor. Ethnicity was used as a covariate for rate of overweight.	No specific theory.
Abdel Douiri (2013)	Prevalence of poststroke cognitive impairment: South London Stroke Register 1995-2010	Electronic health records (SLSR)	White ,Black, Other	N = 1,618, White = 1145, Black = 368, Other = 105 (not reported).	excluded	no missing	Included Mixed, clustered	Yes, startified as White ,Black, Other.	No justification provided.	self-reported to fixed set categories (16 categories, 2001 ONS)	predictor. Ethnicity was used as a predictor for post-stroke cognitive impairments.	No specific theory.

## Sheet: 1946-2000 (3)
			Table 3. Data extraction table for papers published between 1946 - 2000
First Author, Year	Title	Data source types	Ethnicity Categories Described in Paper	Available Ethnicity in data source, Sample Size, missingness	other	missing	mixed	Ethnicity aggregated?	aggregaton justified?	method of reporting Ethnicity	How was Ethnicity used in analysis? (descriptive, predictor, outcome)	How was ethnicity conceptualised? (place of birth, langauge at home, SES)
Barry Zuckerman (1987)	Sleep problems in early childhood: continuities, predictive factors, and behavioral correlates.	Prospective Cohort	Mother's place of birth as proxy for ethnicity, UK, Asia, West Indies or Africa, Other	N = 308, Mother born in the UK = 82%, Asia = 7%, West Indies or Africa = 5%, Other = 6%	included, independent	no missing	NA	Yes	No justification provided.	self-report free text of mother's birthplace in semi-structured interview	predictor. Ethnic group used as covariate to explain relationship between sleep problems and sociodemographic variables.	ethnicity as place of birth. Inconsistent language as their sample was described as primarily White, but colour was not reported for other people groups. No specific theory
Harmesh Moudgil (2000)	Asthma education and quality of life in the community: a randomised controlled study to evaluate the impact on white European and Indian subcontinent ethnic groups from socioeconomically deprived areas in Birmingham, UK	RCT	Asian-Indian Subcontinent, White European	N = 689, White European = 345, Asian Indian Subcontinent = 344	NA	NA	NA	Yes, binary	Analysis for dominant vs non-dominant group.	rated based on individual names	predictor. After controlling for sociodemograhpics, improvement in asthma outcomes and quality of life is lower in people of Asian Indian Subcontinent ethnicity.	minoritised ethnic group's community management of asthma care is different from white dominant group. Minoritised group face language barriers and cultural difference might imply the asthma education do not work as well.
Michael Banks (1982)	Unemployment and risk of minor psychiatric disorder in young people: cross-sectional and longitudinal evidence.	Prospective Cohort	Asian, West Indian, White	N = 2767, White = 2113, West Indian = 412, Asian = 242	unknown	unknown	unknown	Yes, ethnic group is subdivided into 2 comparisons, West Indinas vs Whites and Asians, Asians vs Whites and West Indians	No justification provided.	unknown	predictor. Ethnic group was used as a covariate between employment status and general health	No specific theory. No rationale of grouping ethnic categories binarily. Authors did not provide any intepretation of their findings.
